# Supplementary material for: Lectins and polysaccharide EPS I have flow-responsive roles in the attachment and biofilm mechanics of plant pathogenic Ralstonia
Source: PLoS Pathog. 2024 Sep 23;20(9):e1012358. doi: 10.1371/journal.ppat.1012358 (PMC11449490; doi:10.1371/journal.ppat.1012358)
Supplement: S1 Data — (XLSX) [file ppat.1012358.s007.xlsx]

## Sheet: Figure 1
Figure 1 Raw Data
	Figure 1A Lectin gene expression in planta				Figure 1B Root attachment with single lectin mutants & complements						Figure 1C Root attachment with ∆lecF/X				Figure 1D ∆lecF/X root endosphere population				Figure 1E ∆lecF/X stem population				Figure 1F ∆lecF/X area under
	Units: log2FC	Root Endosphere	Mid-stem		Units: CFU/g root						Units: CFU/g root				Units: CFU/g root				Units: CFU/g stem				the disease progress curve
	lecF	7.78	6.76		Wild-type	∆lecF	∆lecF+lecF	∆lecX	∆lecX+lecX		Wild-type	∆lecF/X			Wild-type	∆lecF/X			Wild-type	∆lecF/X			Wild-type	∆lecF/X
		5.75	6.19		40900	88200	50900	849000	78900		25400	34500			56200000	58900000			1460000000	920000000			16	27
			7.06		63000	73000	91100	94500	82100		38300	49200			1020000	78300			1380000000	1230000000			27	18
	lecX	7.83	6.83		39000	102000	66700	542000	89000		35100	55500			8870	339000			1110000000	1320000000			34	35
		6.27	6.92		47200	118000	60000	2390000	92200		24400	45600			76500	184000			1260000000	1960000000			28	35
			7.72		41700	97300	12800	1730000	80800		14300	52600			5540000	857000			1770000000	2250000000			26	40
	epsB	2.07	0.68		48400	92000	70100	2420000	63500		15600	50700			46500	1040000			1810000000	1730000000			31	20
		2.9	0.08		37700	66800	66900	971000	87600		18500	35500			62700	7360000			3220000000	2480000000			34	24
			0.46		78000	61500	77300	839000	106000		11900	36400			337000	454000			1570000000	1970000000			27	28
	iolG	4.95	5.63		83500	113000	76100	854000	58200		16900	43700			5610000	167000			4220000000	2590000000			26	28
		3.34	5.43		59600	92300	70100	750000	53900		19300	41600			7380000	194000			2810000000	2660000000			20	28
			6.18		56300	81100	50400	2140000	59600		18900	32000			313000	167000			3080000000	2190000000			29	31
					48200	95800	49000	582000	61200		26900	43400			59000	815000			4500000000	436000000			20	25
					11900	26200	28400	53800	18900		29700	27300			71600	218000			292	281000			36	37
					16100	41300	32500	79000	19500		21700	30700			88300	217000			6360000	1			0	38
					21900	34700	37100	67300	12400		43000	43400			46300	898000			29600000	198000000			38	23
					25600	35900	25700	70800	23600		42100	38800			61600	166000			1	397000000			31	33
					17300	53400	19600	65800	24000		54200	45700			64000	8290000			3860000	415000000			34	37
					17000	49800	22800	67200	30300		26900	27200			120000	215000			1	525000000			38	31
											24500	45500			4030000	185000			22000000	1			37	38
											21200	29100			498000	194000			981000000	12100			34	37
											59500	76300			421000	126000			734000000	477000			37	37
											55600	81200			718000	730000			612	2060			36	37
											72200	91600			1440000	369000			1	1			34	37
											69400	127000			733000	443000			8870000	1			38	38
											55200	118000			303000	9070000			9110	1			38	30
											54800	101000			45200	23500			1	2010000			25	38
											49700	111000			32000	940			3080	323000000			22	37
											42500	112000			21100	622			245000	215000			33	30
											52900	106000			5250	1			304	399000000			31	36
											38200	112000			1	1			12300000	1			25	41
															25500	510			213000000	71100000			23	32
															20300	1720			14100	50400000			35	37
															18200	3920			343000000	1			13	29
																			23100	66000000			38	34
																			9220	3720000			27	38
																			90800000	1			28	41
																			47000000	367000000			31	41
																			26600	578000			31	31
																			262000	30600000			35	35
																			280000	28800000			30

## Sheet: Figure 2
Figure 2 Raw Data
	Figure 2A Static biofilm formation with all lectin mutants
	Units: A590/A600
	Wild-type	∆lecF	∆lecF+lecF	∆lecX	∆lecX+lecX	∆lecF/X
	0.469911	3.09158	0.800958	2.98165	0.963307	1.22557
	0.513556	3.75066	1.30662	3.25688	0.953286	1.06393
	0.468457	2.94336	1.13676	3.25958	0.954538	0.935409
	0.471366	3.2901	0.913328	3.71829	0.96957	0.935409
	0.564476	3.08364	0.765679	3.72909	0.687719	0.734018
	0.512102	3.73743	0.790505	3.68592	0.833029	0.825439
	0.507737	3.31392	0.872822	3.01673	0.71653	0.822789
	0.516466	3.04923	0.710801	2.63087	0.896915	0.834713
	0.487369	3.18952	0.83885	3.08419	0.759121	1.10765
	0.433541	2.946	1.04399	3.56179	0.766637	0.934084
	0.389896	3.40392	0.910714	3.92067	0.955791	1.01358
	0.453908	3.30598	0.836237	4.01241	0.926979	1.0308
	0.525195	3.49126	0.811411	3.95575	0.864346	0.983107
	0.450999	3.85654	0.798345	3.16784	0.796701	1.02021
	0.443724	3.19746	0.774826	2.96007	0.695235	0.964558
	0.499008	3.51509	0.811411	4.48192	0.691477	1.03478
	0.539743	3.09423	0.969512	3.30815	0.810481	2.86913
	0.56884	3.12864	0.908101	3.47275	0.835534	3.49559
	0.469911	3.33774	0.791812	3.61306	0.73031	3.80739
	0.532469	3.14717	0.783972	4.14193	1.02845	4.53397
	0.496098	3.6739	0.535714	4.1959	1.22386	4.22789
	0.589208	3.07041	0.637631	3.95845	0.869356	3.91895
	0.483005	3.66331	0.714721	3.44037	0.859335	3.75304
	0.563021	3.31657	0.901568	3.32434	0.579989	3.08653
	0.736894	2.84277	0.942073	3.05181	0.752858	3.26389
	0.614601	3.27687	0.821864	3.19482	0.828018	3.93325
	0.555022	3.26892	0.759146	3.43767	1.1725	4.37664
	0.575404	3.39598	0.875436	3.50243	0.820502	4.4596
	0.553454	3.72949	0.977352	3.23529	0.929485	4.32801
	0.586379	3.29275	0.795732	3.53211	0.915705	4.1764
	0.544047	3.11276	0.791812	3.48084	0.851819	3.80167
	0.572268	3.20805	0.857143	1.3835	0.78668	3.02074
	0.540911	2.10117	0.896341	1.27386	0.926979	3.94184
	0.503283	1.60744	0.827091	2.03339	0.993371	3.93325
	0.587947	1.97943	0.730401	1.6606	0.809228	3.60715
	0.576972	2.35818	0.688589	1.76028	0.820502	3.71013
	0.580108	2.12597	0.5723	1.43334	0.860588	3.65006
	0.591083	2.4213	0.687282	1.45128	0.766637	3.94184
	0.525233	1.93659	0.697735	2.13506	0.802965	4.49964
	0.565997	1.90278	0.808798	1.25991	0.75411	3.73015
	1.52709	2.07637	0.83493	1.27386	0.863093	4.18498
	1.39069	1.93208	0.905488	1.70047	0.869356	3.91895
	1.53964	1.87121	0.799652	1.79417		3.4584
	1.44557	2.28378	0.743467	1.79218		3.66722
	1.07869	1.90728	0.770906	1.65064		3.82455
	1.54748	2.17331	0.798345	1.58286		3.89035
	1.82656	1.80583	0.735627	1.65064		4.15638
	1.33582	2.35593	0.806185	4.49738		4.2851
	1.84851	5.48513		4.25417
	1.38912	5.71284		4.25019
	1.76384	5.96534		3.98106
	1.55375	5.39946		3.4767
	1.25429	5.89319		3.41291
	1.50514	6.54925		3.44879
	1.90652	6.19304		4.13456
	1.73248	5.55953		3.89933
	0.632168	5.1402		3.49065
	0.499301	5.33859		3.47869
	0.523077	5.05904		3.60429
	0.602797	5.23038		3.22751
	0.538462	5.71284		3.56442
	0.525874	4.65098		3.22352
	0.490909	4.37142		3.79367
	0.553846	4.75018		1.05852
	0.478322	1.44398		0.815522
	0.525874	0.971114		0.731552
	0.523077	0.936383		0.762087
	0.537063	0.92169		0.938931
	0.604196	0.770746		0.620865
	0.488112	0.821506		0.695929
	0.535664	0.800134		0.78626
	0.608392	0.818835		1.04198
		1.01252		0.838422
		0.973785		0.843511
		1.00718		0.834606
		0.964435		0.788804
		0.964435		0.856234
		0.862915		0.829517
		0.901653		0.862595
		1.01386

## Sheet: Figure 3
Figure 3 Raw Data
	Figure 3A Lectin conservation in the RSSC	1= Present, 0 = Absent				Figure 3C Static biofilm formation with lecX strains					Figure 3D Static biofilm formation with lecF strains
	Ralstonia Genome	LecF	LecM	LecX		Units: A590/A600					Units: A590/A600
	I 204 Tobacco-Solanaceae China GCF 011290425.1.genome	1	1	1		CMR15	CMR15+lecX	UW386	UW386+lecX		UW163	UW163+lecF	UW551	UW551+lecF
	I 362200 Peanut-Fabaceae China GCF 015999365.1.genome	1	1	1		1.82903	1.042	8.95694	10.5226		1.075	0.604938	1.15354	0.424419
	I B12 UW797 Gboma-Solanaceae Benin GCA 023075095.1.genome	1	1	1		2.27425	1.03226	11.2632	9.1326		1.19463	0.518405	1.12346	0.434524
	I B17 UW800 Eggplant-Solanaceae Benin GCF 023075035.1.genome	1	1	1		2.19403	0.990059	13.0622	8.4489		1.28727	0.496894	0.856031	0.40118
	I B2 Tobacco-Solanaceae China GCF 011290405.1.genome	1	1	1		2.01354	1.02252	12.9952	11.3422		1.16216	0.555556	1.07143	0.428144
	I B9 UW794 Gboma-Solanaceae Benin GCA 023075075.1.genome	1	1	1		2.86388	1.21079	13.2201	13.6378		1.48905	0.707641	1.11392	0.401163
	I Bg07 BitterMelon-Cucurbitaceae China GCF 003256445.1.genome	1	1	1		2.72349	1.22702	11.8852	11.4916		1.5784	0.977778	2.33184	0.532258
	I CaRs-Mep SmallCardamom-Zingiberaceae India GCF 001855495.2.genome	1	1	1		2.91602	1.49645	13.3684	10.7807		1.66791	0.89375	0.954357	0.411765
	I CIP266 UW505 Potato-Solanaceae Indonesia GCF 023075875.1.genome	1	1	1		3.36525	1.50294	12.7799	9.57633		1.82641	0.841935	1.00425	0.42029
	I Cm01 Chrysanthemum-Asteraceae China GCF 023130835.1.genome	1	1	1		2.37854	1.04524	9.16746	9.50388		0.913043	0.606707	1.07422	0.431034
	I CQPS-1 Tobacco-Solanaceae China GCF 002220465.1.genome	1	1	1		2.17398	1.10692	12.2249	10.3144		0.96732	0.61165	1.21339	0.469512
	I Cw717 Tomato-Solanaceae SouthKorea GCF 025859515.1.genome	1	1	1		2.06969	1.11016	13.4402	9.98383		0.96875	0.659091	0.897638	0.431953
	I Ec03 Eucalyptus-Myrtaceae China GCF 023130775.1.genome	1	1	1		1.92128	1.19781	13.7034	9.90686		0.928358	0.612308	1.06612	0.432024
	I Ep08 Eggplant-Solanaceae China GCF 023130815.1.genome	1	1	1		2.82376	1.35687	12.5311	13.0582		1.58909	0.855172	1.06723	0.435583
	I EP1 Eggplant-Solanaceae China GCF 001891105.1.genome	1	1	1		2.83981	1.38284	11.2105	11.3059		1.0106	0.825397	1.14224	0.62013
	I FJ1003 Tobacco-Solanaceae China GCF 020923475.1.genome	1	1	1		3.14465	1.50943	13.6411	12.5239		1.43333	0.883871	0.784232	0.426036
	I FJAT-1458 Tomato-Solanaceae China GCF 001887535.1.genome	1	1	1		3.22487	1.32116	10.2105	10.2102		1.67273	0.887755	0.99177	0.425982
	I FJAT-91 Tomato-Solanaceae China GCF 002155245.1.genome	1	1	1		1.816	0.486005	7.68276	5.22481		1.48881	1.31741	0.962264	0.703927
	I FJAT1452.F1 Tomato-Solanaceae China GCF 013306875.1.genome	1	1	1		3.18103	0.900302	12.6864	6.58537		2.18145	1.20946	1.05785	0.762821
	I FJAT1463.F1 Tomato-Solanaceae China GCF 013306805.1.genome	1	1	1		2.49219	0.887043	11.7323	8.73554		2.08163	1.33465	0.921875	0.434251
	I FJAT454.F1 Tomato-Solanaceae China GCF 013306095.1.genome	1	1	1		4.17949	1.44828	17.2185	15.9734		1.95313	1.72177	0.930894	0.557377
	I Fm03 Monkfruit-Cucurbitaceae China GCF 003256405.1.genome	1	1	0		4.42735	1.76157	17.9407	17.2982		1.72593	1.39113	0.91129	0.469136
	I Gg01 Ginger-Zingiberaceae China GCF 023130765.1.genome	1	1	0		4.20455	2.48529	19.395	18.3707		1.58935	1.29249	1.34247	0.753378
	I Gj707 Tomato-Solanaceae SouthKorea GCF 025859615.1.genome	1	1	1		4.46218	2.96727	20.8145	16.4365		1.61089	1.56154	0.789683	0.651007
	I GMI1000 Tomato-Solanaceae FrenchGuiana GCF 000009125.1.genome	1	1	1		4.71094	2.66229	19.2339	20.3967		1.69776	1.39924	0.991736	0.720137
	I HA4-1 Peanut-Fabaceae China GCF 003999715.1.genome	1	1	1		1.744	0.721212	4.736	4.96063		1.10606	1.171	1.02672	0.676471
	I KACC10709 Potato-Solanaceae SouthKorea GCF 001708525.1.genome	1	1	1		2.17949	0.585434	7.24138	5.87413		1.69697	1.08392	1.04219	0.930693
	I Lallmahomed13 Peanut-Fabaceae GCF 015912385.1.genome	1	1	0		2.00719	0.557864	7.50725	8.48031		1.38403	1.16735	0.82397	0.53481
	I Lallmahomed16 Eggplant-Solanaceae GCF 015912335.1.genome	1	1	1		4.12389	2.18491	15.8421	13.7769		1.32472	1.3682	0.914634	0.694631
	I Lallmahomed54 BlackNightshade-Solanaceae GCF 015912355.1.genome	1	1	1		3.792	2.26838	16.1638	13.7339		1.55926	1.52032	0.912351	0.440252
	I Lallmahomed7 Tobacco-Solanaceae GCF 015912375.1.genome	1	1	1		3.77099	2.45985	18.1709	16.0092		1.22519	1.52653	1.54425	0.636943
	I MAFF211472 Ginger-Zingiberaceae Japan GCF 015698345.1.genome	1	1	0		3.30497	2.12287	17.5892	15.1855		1.23715	1.41288	0.792157	0.503289
	I MAFF241648 Ginger-Zingiberaceae GCF 015098755.1.genome	1	1	1		4.39344	2.01003	17.0413	16.4961		1.65152	1.42471	0.983806	0.566456
	I MAFF301560 BirdOfParadise-Strelitziaceae Japan GCF 015098475.1.genome	1	1	1		3.32335	1.75137	12.0907	9.47339		1.34252	1.41176	1.11273	0.501385
	I MAFF311693 WildTurmeric-Zingiberaceae GCF 015698385.1.genome	1	1	1		2.41627	1.44691	11.2864	8.61319		1.65251	1.13523	1.42802	0.512676
	I NCPPB1579 Ginger-Zingiberaceae GCF 015912175.1.genome	1	1	1		2.07477	1.53448	10.2689	10.6464		1.5709	1.18727	0.920962	0.5
	I NCPPB253 IronwoodTree-Casuarinaceae Mauritius GCF 015910695.1.genome	1	1	1		2.16038	1.51918	12.3264	8.85524		1.55805	1.57851	0.954064	0.5
	I NCPPB4029 Potato-Solanaceae SriLanka GCF 015910515.1.genome	1	1	1		2	1.34301	11.4061	10.0804		0.437853	1.56431	1.28968	0.524079
	I NCPPB790 CutleafGroundcherry-Solanaceae CostaRica GCF 015912205.1.genome	1	1	1		2.19617	1.5375	10.5644	10.032		1.24916	1.50379	1.20553	0.522124
	I OE1-1 Eggplant-Solanaceae Japan GCF 001879565.1.genome	1	1	1		2.3242	1.45025	9.17653	10.1921		1.29293	1.49801	1.08434	0.596215
	I P380 RhizosphereSoilTomato- China GCF 021462455.1.genome	1	1	1		2.99459	1.78754	9.76385	9.33933		1.36242	1.19403	1.088	0.552326
	I P781 Mandevilla-Apocynaceae UnitedStates Imported GCF 001644865.1.genome	1	1	1		3.51704	0.808333	9.13163	8.67649		1.3169	0.396648	1.14015	0.541787
	I PD3205 Anthurium-Araceae Philippines GCF 015911615.1.genome	1	1	1		2.28436	0.518484	9.47954	9.06005		0.919614	0.55082	0.924812	0.681957
	I PD3570 Turmeric-Zingiberaceae Venzuela GCF 015911505.1.genome	1	1	0		1.82741	0.692924	10.0893	9.09728		0.741538	0.444079	0.92029	0.529745
	I PD3634 Potato-Solanaceae Kenya GCF 015911495.1.genome	1	1	0		2.21354	1.05238	11.7241	9.39891		0.52	0.661818	0.996283	0.50565
	I PD4138 Turmeric-Zingiberaceae Netherlands GCF 015911375.1.genome	1	1	0		2.05759	0.930952	10.9797	9.13825		0.747573	0.717391	0.94636	0.544413
	I PD7123 Rose-Rosaceae Netherlands GCF 015911755.1.genome	1	1	0		2.42632	1.37783	11.133	9.12335		1.32258	0.827465	1.012	0.554217
	I Pe2 Pepper-Solanaceae SouthKorea GCF 012062585.1.genome	1	1	1		2.68783	1.40976	9.01941	9.05632		0.915825	0.693333	0.931727	0.618012
	I Pe27 Pepper-Solanaceae SouthKorea GCF 012062505.1.genome	1	1	1		3.10596	1.26975	8.99322	8.39721		1.26871	0.491525	1.02066	0.586957
	I Pe30 Pepper-Solanaceae SouthKorea GCF 012271445.1.genome	1	1	1				9.80874	9.23507		1.34982	0.436306	0.932331	0.510086
	I Pe52 Pepper-Solanaceae SouthKorea GCF 012271325.1.genome	1	1	1				11.5558	9.41009		0.819079	0.592466	0.928571	0.54755
	I PeaFJ1 Peanut-Fabaceae China GCF 023518395.1.genome	1	1	1				10.961	8.51637		0.792332	0.501754	0.925926	0.576369
	I Pn33 Peanut-Fabaceae China GCF 023130755.1.genome	1	1	1				9.85738	9.45849		0.634675	1.27839	0.941392	0.524079
	I POPS1 UW379 Potato-Solanaceae China GCF 023076705.1.genome	1	1	1				9.53566	9.3505		0.410876	1.09848	0.930233	0.561404
	I Pp26 Pepper-Solanaceae China GCF 023130735.1.genome	1	1	1				9.25508	10.4416		1.33898	1.20073	0.96063	0.558209
	I PSS1308 Potato-Solanaceae Taiwan GCF 001870805.1.genome	1	1	1				10.0931	9.64096		0.820339	1.17454	0.905512	0.651899
	I Pss190 Tomato-Solanaceae Taiwan GCF 001870825.1.genome	1	1	0				9.83867	9.72661		1.13589	0.535593	1.03162	0.640625
	I Pt01 Potato-Solanaceae China GCF 023130685.1.genome	1	1	1				11.062	10.1735		1.21379	0.483108	0.955224	0.491573
	I RD15 Potato-Solanaceae Taiwan GCF 001854265.1.genome	1	1	1				10.2203	8.5052		0.869281	1.1434	1.03731	0.518732
	I RS Tobacco-Solanaceae China GCF 018243235.1.genome	1	1	1				9.87608	9.49201		0.905537	0.565693	0.93633	0.541076
	I RS-10-244 Pepper-Solanaceae India GCF 000671315.1.genome	1	1	1				11.0208	9.53669		0.501529	1.15326	0.932075	0.532394
	I Rs-SY1 Pepper-Solanaceae China GCF 018731965.1.genome	1	1	1				10.2203	8.05834		0.436747	1.27888	0.992157	0.581121
	I Rs-T02 Tomato-Solanaceae China GCF 001484095.1.genome	1	1	1				9.51695	9.17176		1.08738	1.04528	1.0751	0.597523
	I RS24 Pepino-Solanaceae China GCF 018733955.1.genome	1	1	1				10.3287	9.38774		1.16842	0.977941	1.02893	0.649518
	I RS476 Tomato-Solanaceae Brazil GCF 003595305.1.genome	1	1	1				9.19897	9.43988		1.41993	0.541096	1.07936	0.649682
	I RS639 Sunflower-Asteraceae China GCA 026016645.1.genome	1	1	1				9.46084	7.25399		1.35274	1
	I SEPPX05 Sesame-Pedaliaceae China GCF 002162015.1.genome	1	1	0				9.85738	9.80109		1.17347	0.921233
	I SL3730 Potato-Solanaceae SouthKorea GCF 003515365.1.genome	1	1	0				10.5831	8.91482		1.08108	0.594306
	I SL3882 Potato-Solanaceae SouthKorea GCF 003515585.1.genome	1	1	1				9.67407	9.79736		0.629393	0.937255
	I Sw698 Tomato-Solanaceae SouthKorea GCF 025859635.1.genome	1	1	1				10.643	8.73235		0.6875	0.902256
	I SY1 Patchouli-Lamiaceae China GCF 018540425.1.genome	1	1	1				10.1492	9.01536		1.38926	0.775281
	I T117 Potato-Solanaceae SouthKorea GCF 003515245.1.genome	1	1	1				9.15034	9.57393		0.65233	0.841155
	I T25 UW811 Tomato-Solanaceae Togo GCF 023074975.1.genome	1	1	1				10.7552	8.24081		1.17544	0.506993
	I T2C-Rasto Cucumber-Cucurbitaceae Vietnam GCF 019737115.1.genome	1	1	0				10.3362	8.96695		1.06897	0.47352
	I T42 Potato-Solanaceae SouthKorea GCF 003515565.1.genome	1	1	0				9.9322	9.54042		0.848592	0.550633
	I T523 Tomato-Solanaceae Philippines GCF 003595325.1.genome	1	1	1				6.9993	5.85012		0.925424	0.498339
	I T78 Potato-Solanaceae SouthKorea GCF 003515285.1.genome	1	1	1				6.73743	7.68596		0.470219	1.09123
	I Tb04 Tobacco-Solanaceae China GCF 023130705.1.genome	1	1	1				8.77624	9.55159		0.760656	1.03358
	I Tg03 SpongeGourd-Cucurbitaceae China GCF 003725665.1.genome	1	1	1				9.19149	9.97983		1.14094	1.13357
	I To1 Tomato-Solanaceae SouthKorea GCF 012062825.1.genome	1	1	1				10.1604	8.44562		0.785978	1.15693
	I To42 Tomato-Solanaceae SouthKorea GCF 012062685.1.genome	1	1	1				9.67407	7.92056		1.31734	0.524823
	I To63 Tomato-Solanaceae SouthKorea GCF 012062695.1.genome	1	1	1				9.43839	8.05462		1.30515	0.370588
	I UW180 Plantain-Musaceae Colombia GCA 028464705.1.genome	1	1	0				9.93968	7.41412		1.15986	0.524272
	I UW193 Tomato-Solanaceae Peru GCA 023077445.1.genome	1	1	1				6.34463	5.80171		1.06993	0.469841
	I UW198 Potato-Solanaceae Philippines GCF 023077395.1.genome	1	1	0				8.02432	7.42529		1.19636	0.716612
	I UW296 Potato-Solanaceae SriLanka GCA 023076985.1.genome	1	1	1				8.78373	7.34709		1.05747	1.49084
	I UW298 Potato-Solanaceae Philippines GCA 023076935.1.genome	1	1	0				11.4847	8.13654		1.05025	1.55597
	I UW5 Heliconia-Heliconiaceae CostaRica GCA 028728365.1.genome	1	1	1				8.6715	8.49775		1.06299	1.40293
	I UW613 Tomato-Solanaceae Guatemala GCA 023075595.1.genome	1	1	0				8.81739	8.03227		0.579225	0.604982
	I UW74 Potato-Solanaceae SriLanka GCA 023075215.1.genome	1	1	1				9.46458	8.30039		0.694779	0.545454
	I UW757 African daisy-Asteraceae Guatemala GCF 001645725.1.genome	1	1	1				5.95183	8.35252		0.666023	0.370809
	I UW763 Tomato-Solanaceae Senegal GCF 014884725.1.genome	1	1	1				7.14894	5.43305		0.779443	0.493644
	I Wj644 Tomato-Solanaceae SouthKorea GCF 025884395.1.genome	1	1	0				7.71382	7.0045		0.989451	0.557447
	I WR-1 Tomato-Solanaceae SouthKorea GCA 025884495.1.genome	1	1	1				9.80874	7.27634		1.03326	0.608137
	I YC40-M Ginger-Zingiberaceae China GCF 001663415.1.genome	1	1	1				9.12041	8.48286		0.877462	0.572985
	I YQ IronwoodTree-Casuarinaceae China GCF 014041975.1.genome	1	1	1				8.55179	9.02653		0.981308	0.769596
	IIA- 25-2SP UW350 Potato-Solanaceae Brazil GCA 023076775.1.genome	1	1	1				8.70891	7.51094		0.605263	0.81401
	IIA- B106 Banana-Musaceae Brazil GCF 028177365.1.genome	1	1	1				8.53308	7.88704		0.896127	0.721393
	IIA- B68 UW837 Tomato-Solanaceae Brazil GCA 023074935.1.genome	1	1	1				6.26233	8.1142		1.0127	0.40499
	IIA- B70 UW839 Tomato-Solanaceae Brazil GCA 023074915.1.genome	1	1	1				8.37596	5.19845		0.858824	0.298951
	IIA- B73 UW840 Tomato-Solanaceae Brazil GCA 023074895.1.genome	1	1	1				8.51812	6.89278		1.34646	0.627953
	IIA- B75 Banana-Musaceae Brazil GCF 028177505.1.genome	0	1	1				9.51695	7.26889			0.692586
	IIA- BA7 Banana-Musaceae Grenada GCF 029220005.1.genome	0	1	0				9.07552	9.90163			0.723982
	IIA- CCRMRs121 Tomato-Solanaceae Brazil GCF 028177115.1.genome	1	1	1				9.06056	9.26858			0.578089
	IIA- CCRMRs223 Tomato-Solanaceae Brazil GCF 028177285.1.genome	1	1	1				8.8361	7.92056			0.706306
	IIA- CCRMRs339 Banana-Musaceae Brazil GCF 028177105.1.genome	1	1	1				8.74258	7.98014
	IIA- CCRMRs91 Tomato-Solanaceae Brazil GCF 028177635.1.genome	1	1	1				6.19874	7.46625
	IIA- CIP77 UW452 Potato-Solanaceae Peru GCA 023076475.1.genome	1	1	1				8.09539	4.58774
	IIA- Rs540 UW751 Tomato-Solanaceae Brazil GCA 023075165.1.genome	1	1	1				8.73135	7.44763
	IIA- Rs545 UW752 Tomato-Solanaceae Brazil GCA 023075175.1.genome	1	1	1				10.5869	7.30241
	IIA- UW229 Potato-Solanaceae Brazil GCA 023077275.1.genome	1	1	1				8.97826	8.15888
	IIA- UW256 Potato-Solanaceae CostaRica GCA 023077175.1.genome	1	1	1				8.68272	8.30411
	IIA- UW261 Potato-Solanaceae Peru GCA 023077115.1.genome	1	1	1				8.70517	7.97642
	IIA- UW272 Potato-Solanaceae CostaRica GCA 023077055.1.genome	1	1	1				8.66776	7.69713
	IIB-4B P557 Anthurium-Araceae UnitedStates Imported GCF 023646585.1.genome	0	1	1				6.1127	7.97269
	IIA-24 CCRMRs279 Banana-Musaceae Brazil GCF 028177485.1.genome	0	1	1				8.31611	6.00652
	IIA-24 CCRMRs302 Banana-Musaceae Brazil GCF 028177325.1.genome	0	1	1				8.60042	7.60776
	IIA-24 CCRMRs314 Banana-Musaceae Brazil GCF 028177375.1.genome	0	1	1				8.89596	7.63755
	IIA-24 IBSBF1900 Banana-Musaceae Brazil GCF 001373275.1.genome	0	1	1				8.99322	8.30784
	IIA-36 CFBP2957 Tomato-Solanaceae FrenchWestIndies GCF 029220025.1.genome	1	1	1				8.79121	8.54988
	IIA-39 RUN58 UW646 Potato-Solanaceae ReunionIsland GCA 023075475.1.genome	1	1	1				7.68763	7.68968
	IIA-5 Rs124 UW586 Hydrangea-Hydrangeaceae UnitedStates GCA 023075685.1.genome	1	1	1				8.02806	7.80512
	IIA-50 CIP120 Potato-Solanaceae Peru GCF 001644795.1.genome	1	1	1					8.13282
	IIA-50 T1-UY UW688 Tomato-Solanaceae Uruguay GCA 023075355.1.genome	1	1	1
	IIA-6 UA1611 Banana-Musaceae Colombia GCF 003860685.1.genome	0	1	1
	IIA-6 UW181 Plantain-Musaceae Venezuela GCF 001373315.1.genome	0	1	1
	IIA-6 UW330 Plantain-Musaceae Guyana GCA 023076905.1.genome	0	1	1
	IIA-6 UW592 Banana-Musaceae Guatemala GCA 023075695.1.genome	0	1	1
	IIB- CIP167 UW484 Potato-Solanaceae Peru GCA 023076075.1.genome	1	1	1
	IIB- CIP172 UW458 Potato-Solanaceae Peru GCA 023076355.1.genome	1	1	1
	IIB- CIP214 UW488 AmericanBlackNightshade-Solanaceae Peru GCA 023076055.1.genome	1	1	1
	IIB- CIP217 UW462 Potato-Solanaceae Brazil GCA 023076295.1.genome	1	1	1
	IIB- CIP221 UW464 Potato-Solanaceae Brazil GCA 023076415.1.genome	1	1	1
	IIB- CIP309 UW494 Potato-Solanaceae Colombia GCA 023075975.1.genome	1	1	1
	IIB- CIP61 UW451 Potato-Solanaceae Peru GCA 023076455.1.genome	1	1	1
	IIB- RS2 - GCF 001373295.1.genome	0	1	1
	IIB- RS488 Tomato-Solanaceae Brazil GCF 002501565.1.genome	0	1	1
	IIB- UW220b Potato-Solanaceae India GCA 023077355.1.genome	0	1	1
	IIB- UW220e Potato-Solanaceae India GCA 023077315.1.genome	0	1	1
	IIB-1 01020AS UW437 Tomato-Solanaceae Australia GCA 023076535.1.genome	0	1	1
	IIB-1 23-10BR UW349 - Brazil GCF 000749995.1.genome	0	1	1
	IIB-1 40-4SP UW354 Potato-Solanaceae Brazil GCA 023076695.1.genome	0	1	1
	IIB-1 CFBP3858 Potato-Solanaceae Netherlands GCF 001373335.1.genome	1	1	1
	IIB-1 CFBP7029 UW665 Tomato-Solanaceae Cameroon GCA 023075495.1.genome	0	1	1
	IIB-1 CIP238 UW490 Potato-Solanaceae Chile GCA 023076135.1.genome	0	1	1
	IIB-1 CIP259 UW449 Potato-Solanaceae Burundi GCA 023076485.1.genome	0	1	1
	IIB-1 CIP265 UW504 Potato-Solanaceae Indonesia GCA 023075895.1.genome	0	1	1
	IIB-1 CIP90 UW274 Potato-Solanaceae CostaRica GCA 023076975.1.genome	0	1	1
	IIB-1 GEO 81 Potato-Solanaceae Georgia GCF 002894785.1.genome	0	1	1
	IIB-1 GEO 96 Tomato-Solanaceae Georgia GCF 002029895.1.genome	0	1	1
	IIB-1 GEO 99 Pepper-Solanaceae Georgia GCF 002029865.1.genome	0	1	1
	IIB-1 IPO1804 Soil- Netherlands GCF 015911895.1.genome	0	1	1
	IIB-1 IPO1805 BlackNightshade-Solanaceae Netherlands GCF 015911875.1.genome	0	1	1
	IIB-1 LNPV14-25 UW523 Tomato-Solanaceae France GCA 023075835.1.genome	0	1	1
	IIB-1 NAK159 SurfaceWater- GCF 015911395.1.genome	0	1	1
	IIB-1 NAK216 SurfaceWater- GCF 015911015.1.genome	0	1	1
	IIB-1 NCPPB909 Potato-Solanaceae Egypt GCF 000710695.1.genome	0	1	0
	IIB-1 O1059 UW442 Potato-Solanaceae Australia GCA 023076515.1.genome	0	1	1
	IIB-1 PD1260 Potato-Solanaceae ReunionIsland GCF 015912085.1.genome	0	1	1
	IIB-1 PD3269 Potato-Solanaceae Slovenia GCF 015911565.1.genome	0	1	0
	IIB-1 PD4124 Geranium-Geraniaceae Kenya GCF 015911415.1.genome	0	1	1
	IIB-1 PD4321 CommonPurslane-Portulacaceae Portugal GCF 015911405.1.genome	0	1	0
	IIB-1 UW120 Potato-Solanaceae CostaRica GCA 023077635.1.genome	0	1	1
	IIB-1 UW225 Potato-Solanaceae Kenya GCA 023077255.1.genome	0	1	1
	IIB-1 UW23 Potato-Solanaceae Israel GCA 023077235.1.genome	0	1	1
	IIB-1 UW262 Potato-Solanaceae Peru GCA 023077095.1.genome	0	1	1
	IIB-1 UW276 Potato-Solanaceae Mexico GCA 023077005.1.genome	0	1	1
	IIB-1 UW365 Potato-Solanaceae China GCF 001696865.1.genome	0	1	1
	IIB-1 UW491 Potato-Solanaceae Colombia GCF 001696845.1.genome	0	1	0
	IIB-1 UW551 Geranium-Geraniaceae Kenya GCF 002251655.1.genome	0	1	1
	IIB-1 UW552 Geranium-Geraniaceae Guatemala GCA 023075785.1.genome	0	1	1
	IIB-1 UW600 Potato-Solanaceae Guatemala GCA 023075635.1.genome	0	1	1
	IIB-1 UW611 Tomato-Solanaceae Guatemala GCA 023075705.1.genome	0	1	1
	IIB-1 UW848 Geranium-Geraniaceae UnitedStates Imported GCF 013359535.1.genome	0	1	1
	IIB-1 UY031 Potato-Solanaceae Uruguay GCF 001299555.1.genome	0	1	1
	IIB-2 NCPPB282 Potato-Solanaceae Colombia GCF 000750575.1.genome	0	1	1
	IIB-25 B4 Banana-Musaceae Brazil GCF 028177185.1.genome	1	1	1
	IIB-25 CFBP8697 Potato-Solanaceae Iran GCF 009832785.1.genome	0	1	1
	IIB-3 CFBP1416 Plantain-Musaceae CostaRica GCF 000825925.2.genome	0	1	1
	IIB-3 Molk2 Banana-Musaceae Philippines GCF 029219985.1.genome	0	1	1
	IIB-3 PD1445 Musa-Musaceae Panama GCF 015912065.1.genome	0	1	1
	IIB-3 UW136 Heliconia-Heliconiaceae CostaRica GCF 028464595.1.genome	1	1	1
	IIB-3 UW28 Potato-Solanaceae RepublicofCyprus GCA 023076945.1.genome	0	1	0
	IIB-3 UW98 Banana-Musaceae CostaRica GCF 028464675.1.genome	0	1	1
	IIB-4 CCRMRs287 Banana-Musaceae Brazil GCF 014210375.1.genome	0	1	1
	IIB-4 RsT01 Tomato-Solanaceae Colombia GCF 022095055.1.genome	0	1	1
	IIB-4 UA1609 Banana-Musaceae Colombia GCF 003860765.1.genome	0	1	1
	IIB-4 UW177 Plantain-Musaceae Colombia GCF 028464765.1.genome	0	1	1
	IIB-4A UW171 Heliconia-Heliconiaceae Colombia GCF 028464815.1.genome	1	1	1
	IIB-4B P575 Pothos-Araceae UnitedStates Imported GCF 023646555.1.genome	1	1	1
	IIB-4B P840 Pothos-Araceae DominicanRepublic GCF 023646495.1.genome	1	1	1
	IIB-4C CFBP6783 Heliconia-Heliconiaceae FrenchWestIndies GCF 001644815.1.genome	1	1	1
	IIB-4C IBSBF1503 Cucumber-Cucurbitaceae Brazil GCF 001587155.1.genome	1	1	1
	IIB-4C RUN0003 Anthurium-Araceae FrenchWestIndies GCF 023646515.1.genome	1	1	1
	IIB-4D CCRMRs317 Banana-Musaceae Brazil GCF 028177545.1.genome	0	1	1
	IIB-4D UW163 Plantain-Musaceae Peru GCF 001587135.1.genome	0	1	1
	IIB-4D UW191 Plantain-Musaceae Peru GCF 028728295.1.genome	0	1	1
	IIB-4E UW179 Banana-Musaceae Colombia GCF 000825805.2.genome	0	1	1
	IIB-51 PD3222 Anthurium-Araceae Ecuador GCF 015911585.1.genome	1	1	1
	IIB-new NCPPB3985 Eggplant-Solanaceae Peru GCF 015910635.1.genome	1	1	1
	IIC-7 AW1 UW701 Tomato-Solanaceae UnitedStates GCA 023075295.1.genome	1	1	1
	IIC-7 K60 Tomato-Solanaceae UnitedStates GCF 002251695.1.genome	1	1	1
	IIC-7 P822 Blueberry-Ericaceae UnitedStates GCF 003576005.1.genome	1	1	1
	IIC-7 Rs5 Tomato-Solanaceae UnitedStates GCF 014884745.1.genome	1	1	1
	IIC-7 UW153 Potato-Solanaceae Australia GCA 023077555.1.genome	1	1	1
	IIC-7 UW187 Tomato-Solanaceae UnitedStates GCA 023077435.1.genome	1	1	1
	IIC-7 UW210 Tobacco-Solanaceae UnitedStates GCA 023077375.1.genome	1	1	1
	IIC-7 UW87 Tomato-Solanaceae Canada GCA 023074995.1.genome	1	1	1
	III- CIP296 UW472 Potato-Solanaceae Nigeria GCF 023076195.1.genome	1	1	0
	III- RUN2279 Potato-Solanaceae Madagascar GCF 014884705.1.genome	1	1	0
	III- RUN2474 Potato-Solanaceae Madagascar GCF 014884685.1.genome	1	1	0
	III- RUN2587 UW776 Potato-Solanaceae Madagascar GCF 023075115.1.genome	1	1	0
	III-22 NCPPB332 UW654 Potato-Solanaceae Zimbabwe GCF 023075415.1.genome	1	1	0
	III-23 UW386 BlackNightshade-Solanaceae Nigeria GCF 006088755.1.genome	1	1	0
	III-29 CMR15 Tomato-Solanaceae Cameroon GCF 000427195.1.genome	1	1	0
	III-43 DGBBC1138 UW685 Potato-Solanaceae Guinea GCF 023075375.1.genome	1	1	0
	III-63 RUN2340 Potato-Solanaceae Madagascar GCF 029220045.1.genome	1	1	0
	IV--ind KACC10722 Potato-Solanaceae SouthKorea GCF 001586135.1.genome	1	1	1
	IV--ind LLRS-1 Tobacco-Solanaceae GCF 018243215.1.genome	1	1	1
	IV--ind SL2064 Potato-Solanaceae SouthKorea GCF 003515445.1.genome	1	1	1
	IV--ind T101 Potato-Solanaceae SouthKorea GCF 003515485.1.genome	1	1	1
	IV--ind T11 Potato-Solanaceae SouthKorea GCF 003515165.1.genome	1	1	1
	IV--ind T12 Tomato-Solanaceae Thailand GCF 003515325.1.genome	1	1	1
	IV--ind T51 Potato-Solanaceae SouthKorea GCF 003515145.1.genome	1	1	1
	IV--ind T82 Potato-Solanaceae SouthKorea GCF 003515525.1.genome	1	1	1
	IV--ind T95 Potato-Solanaceae SouthKorea GCF 003515505.1.genome	1	1	1
	IV-10 CFBP6727 UW736 Potato-Solanaceae Indonesia GCA 023075255.1.genome	1	1	1
	IV-10 UQRS280 UW738 Tomato-Solanaceae Indonesia GCA 023075235.1.genome	1	1	1
	IV-10-cel A2-HRMARDI Banana-Musaceae Malaysia GCF 002012345.1.genome	1	1	0
	IV-10-cel BDBR229 Banana-Musaceae Indonesia GCF 029219945.1.genome	1	1	0
	IV-10-cel NCPPB3727 Banana-Musaceae Indonesia GCF 015910595.1.genome	1	1	0
	IV-10-ind PSI07 Tomato-Solanaceae Indonesia GCF 000283475.1.genome	1	1	1
	IV-10-ind SL3175 Potato-Solanaceae SouthKorea GCF 003515185.1.genome	1	1	1
	IV-10-ind T98 Potato-Solanaceae SouthKorea GCF 003515265.1.genome	1	1	1
	IV-11 ACH732 UW629 Tomato-Solanaceae Australia GCA 023075575.1.genome	1	1	0
	IV-8 MAFF301552 UW651 Tomato-Solanaceae Japan GCA 023075435.1.genome	1	1	1
	IV-8 MAFF301558 UW652 Potato-Solanaceae Japan GCA 023075455.1.genome	1	1	1
	IV-8-ind SL2312 Potato-Solanaceae SouthKorea GCF 003515425.1.genome	1	1	1
	IV-9-syz NCPPB3219 Clove-Myrtaceae SriLanka GCF 015910645.1.genome	1	1	1
	GCF 025290765.1 Mojiangensis 22TCJT01-2.gbff genome	1	0	0
	GCF 000607165.1 pickettii SSH4.gbff genome	1	0	0
	GCF 001628775.1 mannitol SN83A39.gbff genome	1	0	0

## Sheet: Figure 4
Figure 4 Raw Data
	Figure 4B Colony area						Figure 4C EPS quantification						Figure 4D Colony biofilm viscosity at 1.12 s^-1					Figure 4E Colony biofilm viscosity over a range of strain rates														Figure 4F Extracellular matrix attachment
	Units: mm^2						Units: A650/A600						Units: mPa·s					Units: mPa·s														Units: CFU/g membrane
	Wild-type	∆lecF	∆lecX	∆lecF/X	∆epsB		Wild-type	∆lecF	∆lecX	∆lecF/X	∆epsB		Wild-type	∆lecF	∆lecX	∆lecF/X		Shear rate (1/s)	Wild-type			∆lecF			∆lecX			∆lecF/X				GMI1000 ECM		∆lecF/X ECM
	9.591	23.193	46.668	82.176	3.414		44.215	52.2444	51.5306	50.4731	3.02128		2043	1130.5	1332.3	1199.7		0.11	2838.5	1561.1	2158.8	1425.5	2090	1469.5	1945.9	1403.9	1587.4	1567.9	1604.3	1569.2		Wild-type	∆lecF/X	Wild-type	∆lecF/X
	11.321	50.139	56.981	72.041	2.126		48.301	47.5556	51.6735	53.2043	3.31915		1493.7	1284	1417.3	1251.7		0.178	2595	1507.2	1988.6	1429.5	1601.2	1636.1	1838.9	1659.7	1479.8	1544.6	1617.8	1617.7		471000	183000	779000	211000
	11.051	16.05	36.864	58.212	3.092		47.871	57.1333	51.7143	53.2043	3.08511		1751	1241.3	1246.8	1131.7		0.287	2361.5	1534	1888.1	1325.6	1442.6	1540.3	1642.3	1586.3	1401.2	1360.8	1490.5	1420		232000	329000	462000	260000
	11.939	32.198	47.142	61.147	3.672		47.032	56.2667	51.7551	53.3978	3.55319							0.464	2222.9	1509.6	1820.3	1160.5	1398.3	1306.1	1440	1416.4	1281.3	1256.5	1337.2	1197.7		371000	159000	1040000	349000
	11.429	29.747	38.078	30.276	4.252		51.247	56.0667	52.3673	53.4839	3.61702							0.75	2122.3	1480.1	1760	1166.5	1341.2	1304.8	1400.8	1410.3	1287.9	1264.1	1315.5	1211.9		386000	133000	392000	306000
	19.495	42.1	33.18	58.492	2.942		42.989	55.5778	47.6531	54.9247	3.78723							1.21	2043	1493.7	1751	1130.5	1284	1241.3	1332.3	1417.3	1246.8	1199.7	1251.7	1131.7		218000	191000	246000	240000
	17.495	35.209	42.696	29.976	4.316		47.806	55.5333	51.2857	52.9032	1.83294							1.96	2102.6	1525.5	1772.1	1099.6	1257.4	1225.7	1251.6	1401.3	1212.3	1176	1210.9	1088.8		403000	326000	822639	668551
	15.681	32.604	44.901	49.409	1.89		45.462	54.0444	50.5714	53.1613	3.15036							3.16	2044.3	1512.9	1744.4	1099	1224.5	1191.9	1227.1	1376	1211.7	1162.8	1193.2	1063.3		422000	248000	832411	548138
	14.222	41.12	37.331	38.737	2.877		43.9525	30.6826	29.782	35.3064	4.58234							5.11	1968.7	1498.1	1691.6	1081.7	1192	1148.9	1180.1	1337.4	1187.9	1135.8	1168.5	1036.4		531000	412000	1272785	744525
	13.795	46.932	39.421	36.504	2.641		38.7268	38.2816	38.3886	38.4798	6.51074							8.26	1875.9	1420.8	1606.4	1043.3	1151.7	1106	1132.9	1265.7	1137.3	1093.9	1121.8	1000.5		939000	302000	796606	710000
	20.51	56.708	23.98	50.332	1.933		40.9691	40.2291	38.4265	44.3135	8.68735							13.3	1726.2	1320.4	1487.3	998.98	1095.2	1053.3	1076	1161.9	1076	1042.7	1065.5	956.75		679000	356000	779697	643410
	14.354	54.439	47.357	36.446	2.083		43.8765	42.673	42.1422	41.5772	6.64439							21.5	1546.2	1209.4	1365.8	940.8	1024.5	987.73	1011.1	1090	1028.8	976.59	988.95	899.84		784000	232000	707396	396798
	14.222	48.08	28.375	39.617	1.696		44.6556	40.1527	43.3554	41.1972								34.8	1338.8	1081.1	1219.6	867.03	947.14	909.05	929.29	1004.8	944.56	899.34	900.07	829.37		1090000	341000	924545	454605
	33.332	40.027	32.512	35.544	3.887		43.7055	43.0931	43.1469	41.1021								56.2	1121.8	926.47	1044	776.87	846.73	814.97	828.01	887.2	833.02	807.07	799.62	745.86		681000	398000	788667	531402
	19.014	44.796	29.158	54.219	2.663		40.9121	43.1504	42.2938	39.905								90.9	914.92	771.01	864.62	674.66	726.15	708.03	715.59	752.04	714.09	701.03	690.63	649.72		257000	311000	870613	493569
	17.164	33.879	30.437	38.329	3.801		40.4181	40.6492	39.3365	37.9858								147	722.03	621.58	689.05	566.03	604.75	593	598.45	610.95	589.89	589.04	577.68	547.42		701000	398000	1534534	805623
	14.246	56.708	19.204	65.615	6.356													237	556.15	483.62	530.82	458.69	486.04	480.49	482.83	475.52	467.32	478.3	467.99	445.23
	15.08	65.853	28.411	116.281	4.96													383	420.07	363.03	395.42	358.55	379.46	381.23	376.53	361.89	353.72	380.1	366.12	350.27
	24.449	49.159	32.548	56.127	6.184													619	307.5	256.12	283.02	272.04	285.23	289.7	284.85	262.57	260.63	289.42	276.3	266.53
	16.119	38.823	78.603	50.499	5.153													1000	217.57	185.15	198.36	195.22	208.35	208.85	204.53	190.06	187.72	208.02	198.39	192.79
	11.075	36.134	54.44	51.501	4.552
	15.381	47.142	56.317	45.968	5.905
	15.495	115.837	50.175	66.912	3.972
	8.384	83.029	97.488	53.932	4.889
	21.941	105.143	53.932	61.361	5.503
	29.855	55.81	80.363	48.444	5.633
	33.651	66.966	48.444	53.615	4.408
	43.299	57.651	67.683	83.902	4.408
	53.667	46.676	52.714	51.481	4.816
	58.05	101.252	46.367	51.741	3.197
	23.156	96.027	45.166		6.823
	26.884	47.265	54.15		4.85
	24.39	80.259	44.132		5.211
	41.569	55.506	67.683		4.211
	36.889	50.83	38.902		5.238
	30.129	48.444	43.9		3.952
	24.15	53.56			3.245
	31.732				3.605
	30.068				4.048
	30.449				2.578
	33.408				3.755
	35.9				3.463
	19.864				2.939
	27.837				5.306
	23.093				2.728
	21.483				2.741
					3.85
					2.707
					4.034
					3.592
					5.156
					2.891
					4.113
					4.116

## Sheet: Figure 5
Figure 5 Raw Data
	Figure 5A Rhizoplane population				Figure 5B Static biofilm formation
	Units: CFU/g root				Units: A590/A600
	Wild-type	∆epsB			Wild-type	∆epsB
	25400	17600			0.632168	0.747326
	38300	12600			0.499301	0.689236
	35100	13100			0.523077	0.637425
	24400	13300			0.602797	0.656265
	14300	8830			0.538462	0.450594
	15600	13600			0.525874	0.505544
	18500	10700			0.490909	0.499264
	11900	9910			0.553846	0.461584
	16900	9670			0.478322	1.00952
	19300	16100			0.525874	0.538514
	18900	27700			0.523077	0.481994
	26900	21100			0.537063	0.535374
	29700	26300			0.604196	0.449024
	21700	23100			0.488112	0.461584
	43000	17800			0.535664	0.445884
	42100	29300			0.608392	0.505544
	54200	26500			0.448768	0.576195
	26900	23000			0.470643	0.585615
	24500	26100			0.468143	0.555785
	21200	30200			0.456268	0.557355
	59500	50600			0.533771	0.477284
	55600	63500			0.480644	0.478854
	72200	56100			0.37689	0.555785
	69400	57600			0.480644	0.486704
	55200	40300			0.443142	0.679816
	54800	85400			0.453143	0.461584
	49700	62900			0.447517	0.500834
	42500	55400			0.555022	0.458444
	52900	58100			0.447517	0.478854
	38200	58800			0.428142	0.441174
					0.416891	0.422333
					0.428767	0.469434
					1.93684	0.635213
					1.64865	0.721519
					1.76929	0.72382
					2.11779	0.639816
					1.62051	0.634062
					1.71031	0.614499
					1.97973	0.806674
					1.81888	0.86191
					1.80012	0.951669
					1.63391	0.926352
					1.64195	0.928654
					2.02128	0.869965
					1.41409	0.720368
					1.61649	0.69275
					1.88322	0.960875
					1.62587	0.945915
					1.73042	1.70985
					1.57762	1.5095
					1.82022	1.43926
					1.67546	1.57052
					1.8229	1.69372
					1.7465	1.91364
					1.64597	1.64652
					1.60442	1.61658
					1.66742	1.52792
					1.46905	1.44847
					1.70227	1.66033
					1.61917	1.43581
					1.60979	1.44387
					1.56689	1.53138
					1.59638	1.33448
					1.51462	1.62234
					0.744582	1.90789
					0.94444	1.69603
					0.655056	1.60852
					0.733234	1.32988
					0.751517	1.90328
					0.699819	1.59816
					0.650642	1.77547
					0.791867	1.43926
					0.895264	1.74324
					0.793758	1.78929
					0.821499	1.50029
					0.781779	1.9551
					0.798172	1.86413
					0.639924	1.23201
					0.660099	1.40702
					0.719363	1.37709
					0.632168	0.747326
					0.499301	0.689236
					0.523077	0.637425
					0.602797	0.656265
					0.538462	0.450594
					0.525874	0.505544
					0.490909	0.499264
					0.553846	0.461584
					0.478322	1.00952
					0.525874	0.538514
					0.523077	0.481994
					0.537063	0.535374
					0.604196	0.449024
					0.488112	0.461584
					0.535664	0.445884
					0.608392	0.505544
					0.469911	0.576195
					0.513556	0.585615
					0.468457	0.555785
					0.471366	0.557355
					0.564476	0.477284
					0.512102	0.478854
					0.507737	0.555785
					0.516466	0.486704
					0.487369	0.679816
					0.433541	0.461584
					0.389896	0.500834
					0.453908	0.458444
					0.525195	0.478854
					0.450999	0.441174
					0.443724	0.422333
					0.499008	0.469434
					0.539743	0.651144
					0.56884	0.646803
					0.469911	0.546961
					0.532469	0.592541
					0.496098	0.612076
					0.589208	0.664167
					0.483005	0.67502
					0.563021	0.707577
						0.750987
						0.85517
						0.957182
						0.670679
						0.724941
						0.653315
						0.601223
						0.605564
						0.931137
						0.829124
						1.23066
						0.961523
						0.850829
						0.764009
						0.653315
						0.696725

## Sheet: Figure S1
Figure S1 Raw Data
	Figure 1A ∆lecF root endosphere population					Figure 1B ∆lecX root endosphere population					Figure 1C ∆lecF stem population				Figure 1D ∆lecX stem population				Figure 1E ∆lecF disease severity
	Units: CFU/g root					Units: CFU/g root					Units: CFU/g stem				Units: CFU/g stem
	Wild-type	∆lecF				Wild-type	∆lecX				Wild-type	∆lecF			Wild-type	∆lecX			Day	Wild-type
	181000	1420				1900000	5130000				1840000000	482000000			238000000	1510000000			1	0	0	0	0	0	0	0	0	0	0	0	0	0	0	0	0	0	0	0	0	0	0	0	0	0	0	0	0	0	0
	230000	1				3960000	5920000				25300000	541000000			399000000	140000000			2	0	0	0	0	0	0	0	0	0	0	0	0	0	0	0	0	0	0	0	0	0	0	0	0	0	0	0	0	0	0
	9830000	50700				3900000	2460000				2950000000	330000000			280000000	202000000			3	0	0	0	0	0	0	0	0	0	0	0	0	0	0	3	0	0	0	0	0	0	0	0	0	0	0	0	0	0	0
	1	91500				3010000	3670000				2780000000	509000000			17600000	1140000000			4	0	1	0	0	0	0	0	0	1	0	0	0	0	0	4	0	0	0	0	0	0	0	0	0	1	0	0	0	0	0
	1130000	1				2640000	2770000				2260000000	3210000000			642000000	230000000			5	0	4	1	1	1	0	0	0	4	0	0	2	0	0	4	1	2	0	1	0	0	0	0	0	4	2	0	0	0	0
	1150000	49100				2210000	2160000				2880000000	1			902000000	1570000			6	0	4	4	1	3	0	0	0	4	0	0	4	0	0	4	4	4	1	2	0	0	0	0	0	4	4	0	0	0	0
	307000	7260000				2940000	5330000				2420000000	1820000			916000000	1580000000			7	0	4	4	4	4	0	0	3	4	4	0	4	0	0	4	4	4	4	4	0	3	4	1	1	4	4	3	0	1	3
	1	4410				2690000	4440000				2250000000	115000000			910000000	245000000			8	4	4	4	4	4	4	1	4	4	4	0	4	0	4	4	4	4	4	4	0	4	4	4	4	4	4	4	0	3	4
	1	3580				2990000	4260000				3240000000	237000000			1030000000	35800000			9	4	4	4	4	4	4	2	4	4	4	2	4	0	4	4	4	4	4	4	1	4	4	4	4	4	4	4	0	4	4
	1	2410				3870000	3710000				343000000	383000000			583000000	1460000			10	4	4	4	4	4	4	4	4	4	4	4	4	0	4	4	4	4	4	4	1	4	4	4	4	4	4	4	0	4	4
	87800	1				33700	63000				244000000	76500000			3100000	28600000			11	4	4	4	4	4	4	4	4	4	4	4	4	0	4	4	4	4	4	4	4	4	4	4	4	4	4	4	0	4	4
	56800	854				3510000	22000				123000000	117000000			2620000000	2140000000			12	4	4	4	4	4	4	4	4	4	4	4	4	0	4	4	4	4	4	4	4	4	4	4	4	4	4	4	0	4	4
	1	1				31700	3670				209000000	106000000			94400	455000			13	4	4	4	4	4	4	4	4	4	4	4	4	0	4	4	4	4	4	4	4	4	4	4	4	4	4	4	0	4	4
	98600	1				56600	24500				1600000000	2270000000			38600000	1			14	4	4	4	4	4	4	4	4	4	4	4	4	0	4	4	4	4	4	4	4	4	4	4	4	4	4	4	0	4	4
	1	1				16400	67700				2960000000	2330000000			1	1
	4970	1				1040000	1570000				1260000000	2330000000			1920000	278000			Day	ΔlecF
	1	4960				172000	5650000				425000000	1220000000			16200000	1650000			1	0	0	0	0	0	0	0	0	0	0	0	0	0	0	0	0	0	0	0	0	0	0	0	0	0	0	0	0	0	0
	1	163000				12300	195000				2200000000	771000000			73600000	1			2	0	0	0	0	0	0	0	0	0	0	0	0	0	0	0	0	0	0	0	0	0	0	0	0	0	0	0	0	0	0
	1	8380				9060	223000				3430000000	1070000000			2580000	13800000			3	0	0	0	0	0	2	0	0	0	0	0	0	0	0	0	0	0	0	0	1	0	0	0	0	0	0	0	0	0	0
	1	3050000				4020	560000				3510000000	1			23700000	19300000			4	0	0	0	1	0	4	1	0	0	0	0	0	0	1	1	0	1	1	0	4	0	1	0	1	0	0	0	0	0	0
	1	9560				1020000	44900				1310000000	165000000			63500	191000			5	1	0	0	4	0	4	3	0	2	0	0	0	2	3	4	0	4	4	0	4	0	4	0	4	1	2	0	0	1	0
	4920	549				183000	7500				350000000	2110000000			41800	1			6	4	0	0	4	0	4	4	0	4	0	0	1	4	4	4	0	4	4	1	4	0	4	0	4	4	4	1	0	4	4
	137000	25300				8110	27500				2580000	2230000000			1	1			7	4	0	0	4	0	4	4	0	4	1	0	3	4	4	4	0	4	4	4	4	2	4	0	4	4	4	4	0	4	4
	4610000	2440000				231000	3550				442000000	535000000			1	1			8	4	0	4	4	0	4	4	0	4	4	0	4	4	4	4	4	4	4	4	4	4	4	0	4	4	4	4	0	4	4
	249000	137000				22100	51600				4420000000	1							9	4	0	4	4	0	4	4	0	4	4	0	4	4	4	4	4	4	4	4	4	4	4	0	4	4	4	4	1	4	4
	267000	75200				217000	50200				3270000000	2500000000							10	4	0	4	4	0	4	4	0	4	4	0	4	4	4	4	4	4	4	4	4	4	4	4	4	4	4	4	4	4	4
	529000	12600				210000	29300				4800000000	430000000							11	4	0	4	4	1	4	4	0	4	4	0	4	4	4	4	4	4	4	4	4	4	4	4	4	4	4	4	4	4	4
	275000	2180000				1	12600				1370000000	1600000000							12	4	4	4	4	4	4	4	4	4	4	4	4	4	4	4	4	4	4	4	4	4	4	4	4	4	4	4	4	4	4
	3200	165000				261000	571000				1	282000000							13	4	4	4	4	4	4	4	4	4	4	4	4	4	4	4	4	4	4	4	4	4	4	4	4	4	4	4	4	4	4
	19000	60100				308000	261000				377000000	334000000							14	4	4	4	4	4	4	4	4	4	4	4	4	4	4	4	4	4	4	4	4	4	4	4	4	4	4	4	4	4	4
	4470000	11400									528000000	1810000000
	6990	1990000									48300000	866000000
	6060000	5430									382000000	1590000000
	32700	1890000									263000	399000000
	303000	1090									2140000	556000000
	45200	1									9560	536000000
	32000	5010									8760	348000000
	21100	1									291000000	240000000
	5250	1									223000000	2060000
	1	574									35000000	168000000
	25500	1									2640000000	1820000000
	20300	8110000									3410000000	2650000000
	18200	1									2630000000	3330000000
											5180000000	2900000000
											293000000	3700000000
											240000000	91500000
											18700	150000000
											284000000	358000000
											38000000	391000000
											321000000	533000000
											3880000000	1520000000
											4360000000	2990000000
											5210000000	2740000000
											5520000000	2180000000
											5770000000	3650000000
											3460000000	4130000000
											4670000000	2850000000
											5400000000	5170000000
											5180000000	4420000000
											4350000000	2580000000
[truncated: 98 more columns]

## Sheet: Figure S2
Figure S2 Raw Data
	Figure S2 Lectin gene expression in the lectin mutants
	Units: log2FC	∆lecF	∆lecX	∆lecF/X
	lecF	-16.15	3.46	-17.809
		-16.62	3.23	-20.308
		-16.79	2.78	-17.956
	lecM	1.49	1.5	0.26
		1.73	1.72	-0.915
		1.71	1.24	-0.393
	lecX	1.13	-16.87	-17.902
		2.3	-16.82	-19.955
		2.22		-18.969

## Sheet: Figure S3
Figure S3 Raw Data
	Figure S3 Quantification of lectin conservation in 393 RSSC strains
	Units: percent	LecF	LecM	LecX
	Phylotype I	100	100	81.3665
	Phylotype II	31.3433	100	96.5174
	Phylotype III	100	100	0
	Phylotype IV	100	100	81.8182

## Sheet: Figure S4
Figure S4 Raw Data
	Figure S4A Lectin gene expression in lecX strains					Figure S4B Lectin gene expression in lecF strains
	Units: log2FC	CMR15-lecX	UW386-lecX			Units: log2FC	UW163-lecF	UW551-lecF
	lecF	1.43257	1.59535			lecF	15.5683	16.5292
		0.43181	1.3723				16.2897	16.1111
		1.31798					15.2333	15.4829
	lecM	-0.47003	1.01484			lecM	0.4829	0.9134
		-0.21678	1.40695				0.72451	-0.52281
		0.15058					-0.25782	1.8822
	lecX	15.6156	13.3642			lecX	0.42232	0.62059
		14.8462	13.1951				0.81819	-0.38392
		15.114					0.10023	-0.25468

## Sheet: Figure S5
Figure S5 Raw Data
	Figure S5B Area under the growth curve for the lectin deletion mutants							Figure S5D Area under the growth curve for the heterologous lectin mutants
		Wild-type	∆lecF	∆lecX	∆lecF/X				UW163	UW163+lecF	UW386	UW386+lecX
		37.53	37.44	37.89	38.08				30.51	29.92	35.52	37.16
		37.68	38.26	37.97	38.04				30.11	30.29	35.17	37.09
		37.28	37.47	37.23	37.44				30.05	29.81	34.84	37.5
		38.2	38.13	37.49	37.42				30.24	30.05	35.1	36.28
		38.27	38.48	37.94	37.51				29.8	29.68	35.42	36.71
		37.96	38	38.03	38.2				30.01	29.87	34.93	36.36
		37.66	37.7	38.18	38.29				31.27	30.49	34.3	34.53
		37.48	37.63	37.68	38.16				30.47	29.65	35.27	36.04
		37.33	37.89	38	38.11				29.86	29.95	34.42	37.67
		37.27	37.66	38.05	38.12				28.42	28.95	34.72	37.24
		37.61	37.45	38.06	38.51				30.07	30.04	35.41	37.64
		52.32	37.74	38.08	38.89				36.26	30.09	35.45	36.19
		51.39		39.19	39.47				29.73	30.25	35.33	34.29
		36.74		39.45	39.21				29.85	30.56	35.86	33.96
		36.37		38.38	39.67				29.29	30.15	35.86	33.3
		36.85		39.11	38.92				29.35	30.24	36.1	34.87
		37.47		38.74	39.03				29.58	30.4	35.42	34.09
		37.29		39.8	40.07				29.71	29.95	36.63	34.33
		38.7		40.64	40.25				30.7	30.43	35.5	36
		39.19		41.04	40.64				30.25	30.94	34.15	35.62
		39.16		40.4	39.04				29.9	30.87	34	35.21
		38.84		40.09	40.4				30.32	30.51	34.26	36.3
		38.81		39.75	40.49				30.5	29.85	33.73	35.2
		39.14		39.96	40.29				30.6	30.18	33.29	36.17
